# Supplementary material for: Crosstalk between KIF1C and PRKAR1A in left atrial myxoma
Source: Commun Biol. 2023 Jul 14;6:724. doi: 10.1038/s42003-023-05094-5 (PMC10349109; doi:10.1038/s42003-023-05094-5)
Supplement: Supplementary file 3 — Supplementary Data 1 [file 42003_2023_5094_MOESM3_ESM.xlsx]

## Sheet: Figure 1
Figure 1f
	Relative mRNA level of KIF1C
	4	1.92385
	D1	1
	D2	1.05409
Figure 1g
	Relative mRNA level of PRKAR1A
	4	3.39874
	D1	1
	D2	0.816203

## Sheet: Figure 2
Figure 2c
	The relative mRNA level
	wild-type	c.352A>T	c.772T>G	c.899A>T	c.2895C>T	c.3049G>A
	3.34267	1.98756	3.70892	2.30218	3.56277	2.88386
	2.88986	2.26263	2.68701	2.61172	3.82378	3.25352
	3.71407	2.35871	3.91768	2.43007		3.39638
	2.674	0.532185	1.23713	0.925304	2.85008	3.9204
	3.50885	0.871154	2.20228	1.31951	4.07274	3.75028
	3.58507	1.17691	1.94127	1.29056	3.45575	5.01413
	3.35195	1.15349	1.89868	1.48041	3.78161	5.66078
	2.49839	0.971307	1.3333	1.06437	3.02933	5.70015
	2.45547	0.587231	1.65061	1.27987	3.53326	3.57019
Figure 2e
	The relative protein level
	wild-type	c.352A>T	c.772T>G	c.899A>T	c.2895C>T	c.3049G>A
	1.66239	0.682111	1.29355	1.6153	1.67405	1.62178
	1.91881	0.869712	0.579186	0.744505	1.07824	1.56548
	1.79358	0.540323	1.06729	1.58923	0.966128	1.13162
	3.57044	0.946593	1.17865	1.18156	0.57452	0.648131
	2.69884	0.886297	0.961573	1.30083	0.713993	0.426266
	2.4292	0.843464	1.66348	1.74446	0.952443	0.394303
	4.66091	0.638436	1.50424	1.21379	0.689351	0.844297
	3.33198	1.48579	0.782265	1.0807	1.34301	2.22319
	5.49904	2.06685	0.860936	0.703887	0.766064	0.620504
Figure 2h
	The average AOD of the DAB staining
	KIF1C			PRKAR1A
	myxoma tissues without KIF1C variation	myxoma tissues carring KIF1C variation		myxoma tissues without KIF1C variation	myxoma tissues carring KIF1C variation
	0.164263	0.112048		0.286912	0.155923
	0.116659	0.07932		0.260281	0.199027
	0.186683	0.0781293		0.226383	0.142417
Figure 2j
	The relative protein level
	KIF1C					PRKAR1A
	normal atrial tissues	myxoma tissues with PRKAR1A variations	myxoma tissues with KIF1C variations	myxoma tissues with neither variation of PRKAR1A nor KIF1C		normal atrial tissues	myxoma tissues with PRKAR1A variations	myxoma tissues with KIF1C variations	myxoma tissues with neither variation of PRKAR1A nor KIF1C
	3.08444	0	0.00383877	0		3.10265	0.052356	0.199616	0
	4.38331	0	1.29776	0		4.05719	0.0541814	0.605852	0.22293
	1.58666	0	0	0		1.48614	0.0527197	1.11021	0.0521862
	2.36617					1.70096

## Sheet: Figure 3
Figure 3b
	Apoptosis rate (%)
	siNC	siKIF1C
	32.6	24.7
	23.3	23.2
	29.1	19.4
	23.2	16.4
	23.9	12.1
	25.3	16.8
	23.1	16.9
	16	16
	19.8	14
Figure 3d
	Relative protein level
	KIF1C			cleaved caspase 3			cleaved PARP
	siNC	siKIF1C		siNC	siKIF1C		siNC	siKIF1C
	1	0.195531		1	0.493033		1	0.74429
	1	0.00992715		1	0.46624		1	0.00225751
	1	0.235761		1	0.768656		1	0.253262
	1	0.223881		1	0.659848		1	0.288656
	1	0.381944		1	0.366589		1	0.555015
	1	0.0619909		1	0.486644		1	0.603608
	1	0.328851		1	0.284577		1	0.336387
	1	0.0669121		1	0.461388		1	0.292271
Figure 3e
	Absorbance at 450 nm of cells incubated with CCK-8
		siNC				siKIF1C
	0h	0.0934	0.0899667	0.0725667		0.1013	0.0888	0.0882667
	6h	0.1471	0.143133	0.130233		0.2832	0.251433	0.248033
	12h	0.3239	0.318233	0.261067		0.491067	0.443433	0.4016
	24h	0.65335	0.6416	0.580767		0.899667	0.8105	0.786167
	48h	1.3028	1.10037	1.04557		1.76947	1.4881	1.41287
Figure 3g
	Cell percentages in different phases
	G0/G1			S			G2/M
	siNC	siKIF1C		siNC	siKIF1C		siNC	siKIF1C
	38.61	31.89		56.77	59.01		4.63	9.1
	39.7	31.93		56.37	60.42		3.93	7.66
	40.36	36.01		55.48	56.73		4.16	7.26

## Sheet: Figure 4
Figure 4c
	The number of clones formed by different monoclonal cells
	control	clone 1	clone 2	clone 3	clone 4
	68	103	68	144	114
	75	93	65	149	85
	72	96	55	123	92
	56	69	56	128	89
Figure 4e
	EdU positive cell percentages (%)
	control	clone 3
	29.87	42.86
	31.03	44.65
	33.33	45.29
Figure 4f
	The tumor volume (mm3)
		control						clone 3
	7d	0	0	0	22.7574	0		24.5655	25.3401	24.0466	13.0028	31.1746
	9d	0	0	39.5275	31.9287	52.0034		45.1078	27.3356	31.3406	34.1702	45.3813
	11d	0	0	69.8961	43.1965	111.988		91.9087	45.7567	54.8437	57.9236	94.4375
	13d	0	0	159.74	46.0426	155.319		119.05	56.8216	93.5439	75.3572	154.757
	15d	0	46.1023	286.687	74.7194	260.207		186.587	149.129	208.275	138.956	319.06
	17d	0	193.026	368.421	108.695	313.323		323.2	225.814	319.52	322.238	390.723
	19d	34.9448	443.716	470.67	141.835	368.977		493.478	318.557	403.327	527.215	480.783
	21d	89.3491	520.038	564.301	194.559	620.242		686.152	424.376	650.005	756.857	695.45
	23d	154.31	674.294	843.404	256.93	871.291		1063.52	645.216	1096.81	1351.77	1141.87
Figure 4h
	The tumor weight (g)
	control	clone 3
	0.14	0.65
	0.51	0.5
	0.64	0.83
	0.22	0.96
	0.61	0.86
Figure 4j
	The average AOD of the DAB staining
	KIF1C			PRKAR1A
	control	clone 3		control	clone 3
	0.446923	0.146506		0.230525	0.14023
	0.436068	0.350351		0.242842	0.222234
	0.476391	0.358375		0.30349	0.257442
	0.470523	0.4513		0.233974	0.229066
	0.510123	0.253465		0.345894	0.204816

## Sheet: Figure 5
Figure 5b
	Relative luciferase activity
	pGL 6	shNC	shKIF1C
	1.11726	25.8641	21.5328
	1.1877	24.059	20.3994
	1.30984	24.0118	22.2838
	2.19499	22.1836	21.0735
	2.15306	22.8062	19.4027
	2.22312	21.6941	21.1228
	1.48171	26.8493	20.5357
	1.40706	23.7483	19.5957
	1.54992	21.6885	18.9861
Figure 5g
	Relative amounts of the PCR products
	IgG		Anti-KIF1C
	1		8.34551
	1		7.58947
	1		7.17013

## Sheet: Figure 6
Figure 6c
	The relative mRNA level in cells
	KIF1C			PRKAR1A			CDH1			TP53			CDKN1A			BAX			SRC
	siNC	siKIF1C		siNC	siKIF1C		siNC	siKIF1C		siNC	siKIF1C		siNC	siKIF1C		siNC	siKIF1C		siNC	siKIF1C
	1	0.138312		1	0.123707		1	0.209497		1	0.393109		1	0.364755		1	0.141512		1	0.55787
	0.622437	0.254546		0.6685	0.0736587		1.58667	0.222828		0.379192	0.257563		0.441046	0.170518		0.666187	0.127715		0.733567	0.51979
	1.05775	0.296684		0.427205	0.0646144		1.24401	0.175312		0.504526	0.238655		0.371388	0.151985		0.513701	0.0877778		0.801625	0.578745
	0.505576	0.214047		0.58156	0.0657439		1.64148	0.134437		0.308427	0.202501		0.390393	0.15209		0.575146	0.105843		0.626332	0.527777
	1.14155	0.215536		0.0839108	0.0270168		0.350382	0.0359217		0.266646	0.192776		0.421616	0.13453		0.276241	0.0361465		0.81169	0.302289
	1.79253	0.0938825		0.168288	0.0275272		0.588453	0.0397473		0.507683	0.14896		0.515842	0.115023		0.20222	0.0338195		1.10726	0.26334
	0.625031	0.179991		0.0323969	0.0473661		0.0607909	0.0573923		0.187895	0.172062		0.223601	0.280875		0.0490705	0.0683934		0.477641	0.331252
	1.05922	0.226408		0.0779666	0.0219749		0.184284	0.0439498		0.280097	0.177268		0.498961	0.12345		0.111568	0.0334697		0.710546	0.306721
	2.06194	0.343171		0.066477	0.014916		0.337276	0.0556297		0.321302	0.200267		0.482634	0.146097		0.126131	0.0334002		0.911933	0.317538
Figure 6d
	The relative mRNA level in tumors
	KIF1C			PRKAR1A			CDH1			TP53			CDKN1A			BAX			SRC
	control	clone 3		control	clone 3		control	clone 3		control	clone 3		control	clone 3		control	clone 3		control	clone 3
	1.47836	0.298127		1	0.180116		1	0.114229		1.01396	0.32942		1	0.148445		1	0.16188		1	0.433469
	1.63241	1.11188		1.03383	1.06216		1.42208	1.11574		1.50212	1.08598		0.782412	0.447823		0.700764	0.772175		0.931095	0.715984
	1.08824	1.01607		1.39185	0.837987		1.49071	0.711039		1.43197	0.988286		0.764718	0.15921		1.07699	0.103953		1.25614	0.51979
	1.13053	0.258816		1.27103	0.0957887		1.49485	0.0487653		1.12039	0.32421		0.872968	0.424254		1.87125	0.591315		1.20748	0.398044
	1.12039	1.03814		0.999307	0.7884		0.956608	0.46684		1.37841	0.717972		0.443191	0.285785		0.697372	0.535515		1.37268	0.753145
